# Supplementary material for: Development and Evaluation of a Physiologically Based Pharmacokinetic Model for Cipepofol Across Diverse Clinical Populations
Source: Pharmaceutics. 2026 Jun 22;18(6):763. doi: 10.3390/pharmaceutics18060763 (PMC13306506; doi:10.3390/pharmaceutics18060763)
Supplement: Supplementary file 1 [file pharmaceutics-18-00763-s001.zip]

Archive with 1 entries (1 files):
- pharmaceutics-4358655-supplementary.pdf
